# Supplementary material for: The Impact of Intermittent Hypoxemia on Left Atrial Remodeling in Patients with Obstructive Sleep Apnea Syndrome
Source: Life (Basel). 2022 Jan 20;12(2):148. doi: 10.3390/life12020148 (PMC8874769; doi:10.3390/life12020148)
Supplement: Supplementary file 1 [file life-12-00148-s001.zip]

Archive with 1 entries (1 files):
- life-1523090-supplementary.pdf
